# Supplementary material for: An injury mortality prediction based on the anatomic injury scale
Source: Medicine (Baltimore). 2017 Sep 1;96(35):e7945. doi: 10.1097/MD.0000000000007945 (PMC5585518; doi:10.1097/MD.0000000000007945)
Supplement: Supplemental Digital Content [file medi-96-e7945-s001.xls]

## Sheet: SDC 1
SDC 1. WADP Values of Different AIS Predot Codes
Order	AIS	TMR	TRN	WADP	SD
1	110099	1.0844	2	0.463565	0.211257
2	110202	1.28016	2	0.501433	0.186657
3	110402	1.87471	2	0.577242	0.231732
4	110600	1.55102	2	0.533491	0.217443
5	110602	1.29211	2	0.511703	0.20155
6	110604	2.34466	2	0.783151	0.293906
7	110606	5.43861	3	1.4401	0.47745
8	110800	2.1518	2	0.624171	0.257288
9	110802	1.26029	2	0.462985	0.168611
10	110804	2.80916	2	0.809223	0.281515
11	110806	5.39895	3	1.46256	0.436631
12	110808	0.0149	1	0.074037	0.010404
13	113000	19.9836	5	3.02042	0.166783
14	115099	0.90946	1	0.341749	0.142265
15	115999	4.99027	3	1.81847	0.322038
16	116002	4.28449	3	1.18343	0.491983
17	116004	23.7277	5	2.95002	0.361919
18	120202	18.0897	5	2.68935	0.243833
19	120204	15.5055	4	2.17769	0.484669
20	120206	7.78805	3	1.63314	0.38175
21	120299	6.07111	3	1.33712	0.346538
22	120402	7.75274	3	1.78913	0.452082
23	120404	20.7093	5	2.36604	0.581409
24	120406	0.22441	1	0.473024	0.059626
25	120499	14.4718	4	2.1687	0.500576
26	120602	4.85688	3	1.57747	0.559004
27	120802	0.08941	1	0.315411	0.023048
28	120804	18.0897	5	2.81279
29	120806	0.0894	1	0.327826	0.010292
30	120899	15.5055	4	2.08482	0.518657
31	121002	15.7302	4	2.31037	0.488153
32	121004	8.2226	3	1.87999	0.432918
33	121006	5.16849	3	1.47708	0.34341
34	121099	5.25057	3	1.40923	0.494024
35	121202	4.75295	3	1.37312	0.53198
36	121204	6.02989	3	1.08587	0.509839
37	121206	0.17881	1	0.386971
38	121299	2.34214	2	0.838183	0.412296
39	121402	12.9565	4	2.40101	0.416278
40	121404	12.1398	4	2.10686	0.471029
41	121406	7.23588	3	1.25056	0.664075
42	121499	11.8011	4	1.89447	0.525432
43	121602	4.02681	3	1.16265	0.455448
44	121604	5.56607	3	1.2446	0.308376
45	121606	4.52243	3	1.26419	0.263448
46	121699	1.01871	2	0.757148	0.315907
47	121802	12.0598	4	1.95934	0.90926
48	121804	14.4718	4	2.21719	0.422045
49	121806	7.23585	3	1.64944	0.351132
50	121899	21.7077	5	2.49538	0.485659
51	122002	0.1788	1	0.486524
52	122006	5.83539	3	1.39064	0.505117
53	122099	15.5054	4	2.11931	0.763565
54	122202	13.4456	4	1.98123	0.605994
55	122204	13.9152	4	2.03797	0.509463
56	122299	2.31548	2	0.860104	0.324625
57	122402	19.7342	5	2.51798	0.616792
58	122404	27.1346	6	2.77011	0.651677
59	122406	9.64785	4	1.97692	0.401134
60	122499	7.23587	3	1.43407	0.569189
61	122602	15.5054	4	2.39395	0.509571
62	122604	0.17879	1	0.285619
63	122606	9.43812	4	1.73036	0.529344
64	122699	0.01788	1	0.095818	0.011017
65	122802	12.0708	4	1.94531	0.595983
66	122804	7.15266	3	1.40869	0.420565
67	122806	3.05615	2	1.10387	0.390851
68	122899	3.28904	2	1.16871	0.354701
69	130202	0.00497	1	0.021643	0.00721
70	130204	0.01787	1	0.062112	0.014144
71	130299	0.01684	1	0.058644	0.01246
72	130402	5.16848	3	1.02528	0.356327
73	130404	0.08939	1	0.154966	0.000766
74	130499	0.00993	1	0.047235	0.00739
75	130602	2.03828	2	0.68432	0.299145
76	130604	10.337	4	1.82642	0.389898
77	130606	4.30708	3	1.22528	0.437191
78	130608	0.0596	1	0.219385	0.006993
79	130699	3.12459	2	0.838191	0.369138
80	130802	2.22643	2	0.862401	0.310212
81	130804	2.41196	2	0.95302	0.41675
82	130899	1.34913	2	0.790488	0.278837
83	131002	0.00894	1	0.039841	0.00614
84	131004	0.02235	1	0.061987	0.004683
85	131099	1.7346	2	0.757746	0.259872
86	131202	0.00992	1	0.033569	0.010048
87	131204	0.01489	1	0.044949	0.012913
88	131299	0.00941	1	0.028842	0.009068
89	131402	0.00238	1	0.012345	0.001094
90	131404	0.01192	1	0.055368	0.00729
91	131499	0.67914	1	0.345727	0.124779
92	131602	0.00434	1	0.020483	0.004107
93	131604	0.00399	1	0.018069	0.002272
94	131699	0.18337	1	0.208083	0.070393
95	131802	0.00851	1	0.034714	0.007301
96	131804	0.0298	1	0.101693	0.018863
97	131806	0.17878	1	0.247534
98	131899	1.16708	2	0.688683	0.226585
99	132002	0.05959	1	0.153717	0.020569
100	132099	12.0598	4	1.65751	0.455487
101	132202	0.03576	1	0.059493
102	132204	0.02979	1	0.09451	0.01699
103	132299	9.04482	4	1.4954	0.856387
104	132402	0.17877	1	0.330111
105	132404	0.0447	1	0.141063	0.029459
106	132499	0.33661	1	0.412613	0.176212
107	132602	0.04469	1	0.122194	0.007139
108	132604	7.23584	3	1.34262	0.728899
109	132699	6.57807	3	0.986703	0.317882
110	140202	24.9668	5	2.89181	0.364098
111	140204	11.383	4	2.1668	0.494055
112	140206	10.7259	4	2.34775	0.281962
113	140208	22.4412	5	2.64777	0.510011
114	140210	19.0074	5	2.62279	0.4474
115	140212	14.1572	4	2.61986	0.24122
116	140214	27.1346	6	3.20141	0.139973
117	140216	28.5879	6	3.1444	0.196788
118	140218	6.99194	3	2.26713	0.071537
119	140299	21.5728	5	2.80213	0.312901
120	140402	6.35084	3	1.47465	0.484034
121	140403	2.68163	2	0.987288	0.385712
122	140404	4.69908	3	1.60008	0.417594
123	140405	20.7945	5	2.82726	0.342368
124	140406	9.65884	4	2.25602	0.358691
125	140410	5.84927	3	1.53659	0.462017
126	140414	1.35982	2	0.810963	0.334451
127	140418	1.63054	2	0.854857	0.354116
128	140422	6.61688	3	1.53558	0.615598
129	140426	7.13142	3	1.74558	0.440915
130	140430	4.38053	3	1.40447	0.447434
131	140434	18.1204	5	2.62147	0.384126
132	140438	3.04952	2	1.22372	0.334897
133	140442	2.51248	2	1.1133	0.351723
134	140446	23.0149	5	2.75288	0.45847
135	140450	8.93625	3	1.62858	0.596043
136	140458	12.8239	4	1.88752	0.408826
137	140462	15.8285	4	2.18508	0.47734
138	140466	4.60008	3	1.32753	0.421933
139	140470	0.02554	1	0.090728	0.015008
140	140474	6.7888	3	1.7356	0.47572
141	140478	17.0655	5	2.63369	0.392318
142	140499	9.49741	4	1.69143	0.58518
143	140602	3.05387	2	1.0477	0.378513
144	140604	1.96139	2	0.898198	0.331454
145	140606	1.22895	2	0.792211	0.284136
146	140608	9.63763	4	1.89977	0.493539
147	140610	20.7822	5	2.61507	0.45522
148	140611	5.1782	3	1.45056	0.449615
149	140612	3.60314	2	1.17435	0.399736
150	140614	2.37961	2	0.990193	0.337225
151	140616	9.78157	4	2.03292	0.430199
152	140618	17.6801	5	2.54982	0.461054
153	140620	5.22234	3	1.45603	0.434822
154	140622	3.02867	2	1.09885	0.371114
155	140624	12.0557	4	2.15364	0.439698
156	140626	16.3574	5	2.5648	0.385459
157	140628	7.15093	3	1.99634	0.355256
158	140629	5.57493	3	1.50417	0.466587
159	140630	2.93283	2	1.03072	0.405167
160	140632	1.50658	2	0.754363	0.310733
161	140634	6.15016	3	1.54034	0.529472
162	140636	4.91544	3	1.44565	0.512686
163	140638	4.51194	3	1.42619	0.426042
164	140640	2.52382	2	1.10212	0.34953
165	140642	3.02745	2	1.17975	0.38826
166	140644	1.91719	2	0.894456	0.427021
167	140646	6.80844	3	1.72689	0.478361
168	140648	17.2711	5	2.47316	0.475289
169	140650	4.72227	3	1.43475	0.419631
170	140652	2.67093	2	1.14072	0.345318
171	140654	7.58822	3	1.81343	0.432369
172	140656	17.2645	5	2.47914	0.455941
173	140660	11.8091	4	2.05632	0.472373
174	140662	7.3665	3	1.65365	0.47905
175	140664	15.5464	4	2.42816	0.414815
176	140666	26.6915	6	3.02141	0.285418
177	140676	19.4174	5	2.31965	0.513559
178	140678	9.92144	4	2.03962	0.409425
179	140680	21.4629	5	2.67983	0.382501
180	140682	5.15196	3	1.23225	0.492167
181	140684	4.73846	3	1.35523	0.413094
182	140686	7.17777	3	1.57898	0.508662
183	140688	5.46452	3	1.46957	0.502885
184	140690	22.769	5	2.83015	0.413903
185	140699	6.95996	3	1.50884	0.489956
186	140799	9.04484	4	1.77033	0.927514
187	150200	3.32305	2	1.01891	0.404922
188	150202	2.33462	2	0.862571	0.350341
189	150204	4.61773	3	1.29377	0.484122
190	150206	9.05015	4	1.81615	0.569134
191	150400	3.55384	2	0.85985	0.377149
192	150402	2.56767	2	0.735038	0.322233
193	150404	4.97702	3	1.17642	0.532868
194	150406	11.6763	4	2.04118	0.619678
195	150408	12.9488	4	2.19541	0.622206
196	160202	0.38392	1	0.346849	0.115332
197	160204	0.99348	1	0.590187	0.247595
198	160206	5.08995	3	1.62862	0.445548
199	160208	3.20683	2	1.56419	0.287357
200	160210	5.50242	3	1.82891	0.346455
201	160212	17.1598	5	2.66068	0.349334
202	160214	20.3921	5	2.81098	0.332601
203	160402	0.21987	1	0.193483	0.063791
204	160404	0.73611	1	0.4335	0.16214
205	160406	0.28243	1	0.301877	0.09803
206	160408	0.06729	1	0.20922	0.057105
207	160410	0.19807	1	0.249811	0.080494
208	160412	0.04808	1	0.169953	0.060244
209	160414	0.27765	1	0.312833	0.102545
210	160416	0.0396	1	0.128901	0.022716
211	160499	0.17375	1	0.160967	0.050779
212	160602	0.75106	1	0.494145	0.179225
213	160604	5.73857	3	1.44989	0.370362
214	160606	1.27347	2	0.716464	0.217719
215	160608	0.13464	1	0.325364	0.07568
216	160610	0.45813	1	0.452509	0.127124
217	160612	0.02403	1	0.098932	0.020598
218	160614	3.01494	2	1.18295	0.330819
219	160699	0.3122	1	0.342841	0.095283
220	160802	2.37028	2	1.09383	0.407724
221	160804	13.5673	4	2.44307	0.320443
222	160806	0.03206	1	0.1338	0.01784
223	160808	0.0561	1	0.242517	0.008705
224	160810	0.02553	1	0.127372	0.004125
225	160812	10.6701	4	2.32135	0.363337
226	160814	3.82526	2	1.65036	0.247196
227	160816	0.05958	1	0.260171
228	160818	15.5678	4	2.6425	0.220935
229	160820	0.3366	1	0.695938	0.017205
230	160822	12.1303	4	2.49144	0.19309
231	160824	16.319	5	2.70098	0.234984
232	160899	5.90496	3	1.57164	0.532447
233	161000	0.27739	1	0.297617	0.099263
234	210099	1.26351	2	0.499023	0.203283
235	210202	0.86479	1	0.347424	0.131163
236	210402	1.31559	2	0.509917	0.21723
237	210600	0.98977	1	0.354151	0.153459
238	210602	0.82803	1	0.34181	0.143482
239	210604	1.04028	2	0.601652	0.214287
240	210606	4.79573	3	1.37777	0.480983
241	210800	1.13442	2	0.440085	0.174287
242	210802	0.95382	1	0.331372	0.13967
243	210804	1.35533	2	0.664061	0.243794
244	210806	5.66848	3	1.47179	0.582936
245	215099	0.84138	1	0.304624	0.154622
246	215999	6.02988	3	2.09438	0.041104
247	216000	1.27475	2	0.440558	0.214121
248	216002	0.82704	1	0.300851	0.12975
249	216004	2.58696	2	0.890796	0.392422
250	216006	5.92927	3	1.6962	0.483593
251	220200	0.91066	1	0.328205	0.169153
252	220202	1.37459	2	0.426963	0.199247
253	220204	6.4319	3	1.36639	0.596793
254	230202	0.97138	1	0.472501	0.226093
255	230204	2.59601	2	0.726755	0.380472
256	230206	3.80836	2	0.815212	0.307888
257	230299	0.72854	1	0.321601	0.167056
258	240204	1.00777	2	0.427845	0.167686
259	240208	2.09203	2	0.532631	0.235835
260	240212	6.86162	3	0.640891	0.365286
261	240216	1.58139	2	0.451997	0.2144
262	240220	1.93019	2	0.43287	0.185656
263	240299	1.26926	2	0.450404	0.185565
264	240402	5.28875	3	1.18497	0.476878
265	240408	0.45046	1	0.177925	0.109516
266	240412	1.35712	2	0.363491	0.231022
267	240416	0.73862	1	0.272108	0.151222
268	240499	1.20932	2	0.454034	0.223059
269	240602	0.42301	1	0.222334	0.092853
270	240604	0.81821	1	0.255304	0.163857
271	240606	0.31491	1	0.149757	0.08129
272	240699	2.92568	2	0.562481	0.309392
273	240800	0.03959	1	0.05162	0.015829
274	241000	2.38348	2	0.470969	0.280832
275	241002	0.01141	1	0.042232	0.009914
276	241200	1.57467	2	0.376295	0.222882
277	241202	1.28205	2	0.539579	0.303417
278	241499	0.01374	1	0.028709	0.006298
279	241699	1.43346	2	0.41852	0.216658
280	243099	1.06341	2	0.380433	0.182636
281	243202	1.50748	2	0.376136	0.194657
282	243204	0.27858	1	0.154187	0.071402
283	243206	0.01924	1	0.042538	0.004479
284	243299	0.02101	1	0.040275	0.008096
285	243400	1.58415	2	0.527215	0.200793
286	243402	0.5765	1	0.297963	0.08979
287	243404	1.20362	2	0.725486	0.239704
288	250200	0.80198	1	0.38599	0.172847
289	250400	2.48033	2	0.578793	0.286231
290	250600	1.75243	2	0.363884	0.2386
291	250602	0.95074	1	0.218592	0.143388
292	250604	0.8475	1	0.189861	0.13728
293	250606	1.15367	2	0.29797	0.186213
294	250608	0.76485	1	0.355378	0.18754
295	250610	1.29787	2	0.506132	0.301697
296	250612	1.16096	2	0.485758	0.295505
297	250614	0.96358	1	0.356344	0.21146
298	250616	0.90572	1	0.400639	0.212135
299	250699	0.00639	1	0.017397	0.004563
300	250800	2.0211	2	0.774434	0.315622
301	250804	1.77209	2	0.738666	0.30878
302	250806	1.76602	2	0.761891	0.315729
303	250808	3.20012	2	1.14784	0.410977
304	250810	10.0816	4	2.10463	0.523744
305	251000	1.72504	2	0.516694	0.243039
306	251002	1.31645	2	0.474328	0.220778
307	251004	1.4844	2	0.682148	0.291257
308	251090	1.63045	2	0.534032	0.22843
309	251099	1.76658	2	0.600027	0.246425
310	251200	1.81849	2	0.672544	0.317184
311	251202	1.74649	2	0.686721	0.310783
312	251204	3.34792	2	0.987474	0.427504
313	251402	0.77976	1	0.248218	0.131648
314	251404	0.7372	1	0.261208	0.12742
315	251406	0.95175	1	0.293287	0.139815
316	251499	1.00688	2	0.377339	0.174838
317	251602	2.03743	2	0.455006	0.082814
318	251604	2.25703	2	0.759677	0.309908
319	251699	3.70298	2	0.608833	0.291403
320	251800	2.5991	2	0.828826	0.339504
321	310099	0.38202	1	0.204609	0.065784
322	310202	0.80001	1	0.302658	0.116419
323	310402	1.88605	2	0.544619	0.228943
324	310600	0.86523	1	0.273057	0.133258
325	310602	0.55698	1	0.227763	0.101014
326	310604	1.04232	2	0.513261	0.229791
327	310606	4.53479	3	1.24368	0.574572
328	310800	2.26121	2	0.556413	0.232572
329	310802	0.02927	1	0.057615	0.012579
330	310804	0.05179	1	0.12526	0.038012
331	310806	0.05957	1	0.226985	0.069391
332	311000	0.05956	1	0.301388	0.011759
333	315099	0.00206	1	0.008026	0.000872
334	315999	5.16847	3	1.91671	0.435914
335	316000	1.3381	2	0.417502	0.219273
336	316002	0.29455	1	0.186668	0.069993
337	316004	2.07239	2	0.691208	0.347645
338	316006	5.95085	3	1.4637	0.598823
339	320202	3.47792	2	1.25069	0.363996
340	320204	6.31357	3	1.66004	0.531041
341	320206	4.95141	3	1.46925	0.489924
342	320208	2.46359	2	0.92471	0.369222
343	320210	6.78365	3	1.67283	0.675734
344	320212	14.2386	4	2.27972	0.617486
345	320214	14.912	4	2.44576	0.561848
346	320216	10.9635	4	2.05344	0.443804
347	320218	9.04485	4	1.87015	0.66586
348	320220	6.7535	3	1.63271	0.426958
349	320222	9.06958	4	1.77292	0.649378
350	320299	6.3116	3	1.54678	0.527288
351	320402	3.66738	2	0.850472	0.31856
352	320404	2.65934	2	0.774376	0.401638
353	320406	0.02587	1	0.07726	0.014792
354	320408	12.3109	4	1.99907	0.683108
355	320410	4.07487	3	1.12067	0.506781
356	320412	3.66737	2	1.05358	0.393141
357	320499	1.98242	2	0.746727	0.350546
358	320602	2.07992	2	0.542809	0.327791
359	320604	0.45842	1	0.217393	0.084297
360	320606	3.46197	2	1.05205	0.515669
361	320699	2.70962	2	0.559185	0.308921
362	320802	4.22012	3	1.12011	0.521492
363	320804	1.75859	2	0.651037	0.303817
364	320806	6.35589	3	1.40048	0.62545
365	320899	2.73363	2	0.615986	0.341378
366	321002	2.4234	2	0.885349	0.294767
367	321004	6.41369	3	1.49897	0.465461
368	321006	4.33827	3	1.20752	0.357559
369	321008	0.9319	1	0.518802	0.215158
370	321010	0.01626	1	0.086157	0.01702
371	321012	7.75863	3	1.65409	0.528086
372	321014	13.9152	4	2.52654	0.402666
373	321016	5.10857	3	1.44163	0.415289
374	321018	2.90832	2	1.13041	0.296252
375	321020	6.46062	3	1.52745	0.533428
376	321099	3.85098	2	1.11238	0.316604
377	330299	3.01493	2	0.771197	0.280363
378	330499	4.52242	3	0.837936	0.28844
379	340202	1.12082	2	0.618921	0.309659
380	340204	1.42828	2	0.616275	0.330571
381	340206	3.45444	2	0.719177	0.29709
382	340208	0.86534	1	0.60568	0.248711
383	340210	1.66697	2	0.76288	0.371599
384	340212	1.51159	2	0.880221	0.414376
385	340299	1.19816	2	0.611434	0.300143
386	340602	2.34954	2	0.921861	0.403876
387	340604	2.09975	2	0.714559	0.400725
388	340606	0.01683	1	0.065735	0.016055
389	340608	2.92567	2	1.19866	0.466277
390	340610	2.61957	2	1.48138	0.454496
391	340699	0.0198	1	0.082437	0.024634
392	341002	2.51218	2	0.757617	0.315977
393	341099	2.73986	2	0.887149	0.360179
394	341402	9.7916	4	1.33214	0.638012
395	341404	2.31283	2	0.706757	0.352481
396	341499	3.01492	2	0.764354	0.333644
397	341802	0.03205	1	0.101314	0.028816
398	341804	0.0673	1	0.128778	0.060332
399	341899	0.01118	1	0.04574	0.011959
400	350200	2.44805	2	0.864922	0.385995
401	410099	0.37438	1	0.251361	0.059411
402	410202	1.0632	2	0.461095	0.14282
403	410402	1.13484	2	0.513296	0.155903
404	410600	0.86475	1	0.268889	0.127698
405	410602	0.60061	1	0.224623	0.093776
406	410604	0.89209	1	0.406638	0.158377
407	410606	4.40037	3	1.4294	0.555471
408	410800	0.89449	1	0.378363	0.198466
409	410802	0.91685	1	0.379129	0.167371
410	410804	5.49671	3	1.11989	0.442604
411	410806	15.5761	4	2.39362	0.574817
412	411000	0.03365	1	0.102221	0.020245
413	413000	11.055	4	2.43177	0.619017
414	415000	4.45436	3	1.43594	0.574577
415	415099	0.87767	1	0.363782	0.135962
416	415999	0.64606	1	0.607075	0.066051
417	416000	0.76853	1	0.283087	0.150162
418	416002	0.30811	1	0.18673	0.065033
419	416004	0.61013	1	0.412345	0.178591
420	416006	5.9161	3	1.78962	0.504043
421	416008	1.7891	2	0.7273	0.349214
422	420202	3.97459	2	1.37724	0.36021
423	420204	4.28549	3	1.77449	0.442901
424	420206	5.39205	3	1.7853	0.462704
425	420208	5.37802	3	1.61868	0.4232
426	420210	7.01385	3	1.96065	0.478628
427	420212	10.8177	4	2.48677	0.308334
428	420216	5.99423	3	1.79036	0.498832
429	420218	11.2703	4	2.50629	0.447124
430	420299	6.50719	3	1.71612	0.470084
431	420402	9.04483	4	1.7245	0.514647
432	420404	3.05614	2	1.03738	0.382554
433	420406	6.02987	3	1.57737	0.363356
434	420408	5.6041	3	1.39318	0.482741
435	420499	7.95696	3	1.69261	0.495656
436	420602	3.28902	2	0.995956	0.634451
437	420604	0.08938	1	0.139173
438	420606	21.7077	5	2.75856	0.690466
439	420608	18.0897	5	2.92281
440	420699	7.38356	3	1.70631	0.582808
441	420800	8.56882	3	1.89926	0.609934
442	421002	8.03988	3	1.89388	0.5662
443	421004	9.40666	4	2.01836	0.495028
444	421006	5.71254	3	1.78378	0.455024
445	421008	9.16561	4	2.40887	0.325945
446	421099	7.39365	3	1.81333	0.540813
447	421202	13.5673	4	2.27173	0.520573
448	421204	12.0598	4	2.25118	0.506564
449	421206	13.575	4	2.41938	0.470571
450	421299	5.42692	3	1.74487	0.45772
451	421402	2.14275	2	1.05629	0.308187
452	421404	4.31885	3	1.31721	0.473627
453	421406	0.00596	1	0.036933	0.008929
454	421408	9.34531	4	2.03925	0.570199
455	421499	4.08478	3	1.34899	0.382695
456	421602	3.50124	2	1.36214	0.492225
457	421604	3.61795	2	1.17625	0.474918
458	421606	14.6441	4	2.51227	0.517721
459	421699	1.57302	2	0.844007	0.33895
460	421802	8.80041	3	2.20036	0.383769
461	421804	4.01993	3	1.12414	0.50544
462	421806	15.9045	4	2.51982	0.498475
463	421808	6.02986	3	2.08556	0.415488
464	421899	7.25237	3	1.88277	0.524084
465	422002	2.58425	2	0.826078	0.331812
466	422004	5.5863	3	1.0713	0.474357
467	422006	2.79064	2	0.754028	0.288288
468	422008	8.33264	3	1.54488	0.641997
469	422099	4.79572	3	1.11862	0.440019
470	422202	7.62974	3	1.39139	0.5176
471	422204	6.02991	3	1.00283	0.390432
472	422206	15.172	4	2.00282	0.662547
473	422299	5.66849	3	1.07587	0.500243
474	430499	0.17876	1	0.347649
475	440202	4.52241	3	0.726928	0.207482
476	440204	5.56606	3	1.08384	0.434752
477	440206	0.04468	1	0.130902
478	440208	0.02552	1	0.137676
479	440210	15.5055	4	2.57257	0.441201
480	440299	6.0299	3	0.985189	0.340548
481	440400	0.05955	1	0.224391	0.070166
482	440602	7.19964	3	1.48146	0.477052
483	440604	4.37552	3	1.2284	0.458354
484	440606	6.57027	3	1.70245	0.470817
485	440699	5.46646	3	1.24927	0.43422
486	440802	7.12537	3	1.45641	0.493849
487	440804	3.85414	2	1.31771	0.510816
488	440806	0.02805	1	0.10263	0.02338
489	440808	5.96479	3	1.59347	0.532342
490	440810	5.56605	3	1.72137	0.492332
491	440899	2.05722	2	0.695364	0.359119
492	441002	5.31109	3	0.992048	0.347617
493	441004	2.99733	2	0.711953	0.223848
494	441006	12.6558	4	2.33731	0.526649
495	441008	7.19523	3	1.71003	0.626702
496	441010	5.75276	3	1.51715	0.57371
497	441012	6.95201	3	1.98111	0.594697
498	441014	8.66319	3	2.28355	0.532785
499	441016	5.54779	3	2.16202	0.332172
500	441018	0.08937	1	0.369413	0.018896
501	441099	6.71205	3	1.1927	0.517246
502	441200	2.67996	2	1.37766	0.381095
503	441300	6.57808	3	2.0077	0.525385
504	441402	2.32046	2	0.992697	0.295819
505	441406	1.68606	2	0.88101	0.245265
506	441410	4.16873	3	1.45591	0.442828
507	441414	5.05068	3	1.41122	0.505491
508	441416	1.65576	2	0.838442	0.283549
509	441418	7.78804	3	1.88191	0.653297
510	441420	19.4692	5	2.643	0.6387
511	441422	3.779	2	1.20339	0.456438
512	441424	18.0897	5	3.0404	0.165914
513	441426	18.0897	5	2.95253
514	441430	4.41613	3	1.3963	0.480189
515	441432	2.26122	2	0.975069	0.314019
516	441434	2.49513	2	1.30243	0.355154
517	441436	10.5923	4	2.17403	0.574541
518	441438	7.66285	3	1.83028	0.50143
519	441440	11.5116	4	2.42201	0.461931
520	441450	5.34696	3	1.79648	0.476132
521	441452	0.01052	1	0.064189	0.011657
522	441454	7.23589	3	1.79544	0.590623
523	441456	13.9152	4	2.57294	0.386102
524	441458	5.73856	3	1.81716	0.633734
525	441460	6.02985	3	2.17007	0.196111
526	441499	5.4831	3	1.49407	0.51854
527	441602	3.68316	2	1.28264	0.503456
528	441604	5.62257	3	1.62004	0.596631
529	441606	8.06734	3	2.30042	0.385571
530	441699	3.61108	2	1.07255	0.384416
531	441800	7.67651	3	1.50187	0.547165
532	441802	2.11102	2	0.966684	0.305719
533	442202	2.38812	2	0.996482	0.320789
534	442204	2.4408	2	0.986834	0.341363
535	442206	3.65349	2	1.28415	0.362154
536	442208	9.16231	4	2.12173	0.539515
537	442210	5.86614	3	1.69318	0.529526
538	442212	12.9212	4	2.12099	0.527511
539	442299	1.76485	2	0.893927	0.250229
540	442402	0.01051	1	0.046955	0.013294
541	442602	1.69426	2	0.945436	0.3431
542	442604	2.61571	2	1.01509	0.4983
543	442606	0.01979	1	0.072497	0.016764
544	442608	3.36195	2	1.27446	0.542773
545	442610	2.45284	2	1.40028	0.522141
546	442612	2.93793	2	1.13651	0.475283
547	442614	0.05954	1	0.173314
548	442616	0.17875	1	0.403299
549	442699	3.20684	2	1.05793	0.551777
550	442999	2.39698	2	0.922668	0.276179
551	450202	0.58962	1	0.339785	0.104998
552	450210	2.83419	2	1.03801	0.278441
553	450211	4.53371	3	1.38828	0.382965
554	450212	1.28375	2	0.570553	0.168983
555	450214	1.56021	2	0.839553	0.242281
556	450220	1.40802	2	0.82375	0.205667
557	450222	2.16021	2	0.984204	0.25363
558	450230	1.979	2	1.02226	0.227895
559	450232	1.85461	2	1.02511	0.225733
560	450240	3.73837	2	1.31954	0.298283
561	450242	4.8541	3	1.65933	0.416618
562	450250	2.21445	2	1.05337	0.261494
563	450252	1.92912	2	1.02061	0.24706
564	450260	3.58391	2	1.26011	0.336927
565	450262	4.23903	3	1.3831	0.332112
566	450264	3.88559	2	1.39557	0.354174
567	450266	5.84381	3	1.76363	0.484694
568	450299	1.45212	2	0.536559	0.177394
569	450802	0.99548	1	0.392394	0.120693
570	450804	2.15104	2	0.909066	0.226682
571	450899	1.08335	2	0.536941	0.165505
572	510099	0.93716	1	0.307827	0.116122
573	510202	1.01851	2	0.467162	0.134612
574	510402	1.31994	2	0.537596	0.167163
575	510600	0.9641	1	0.29236	0.126623
576	510602	0.45615	1	0.222589	0.076812
577	510604	1.32544	2	0.585245	0.218776
578	510606	5.57558	3	1.26895	0.528585
579	510800	2.3649	2	0.595702	0.172267
580	510802	1.75858	2	0.479601	0.10009
581	510804	2.05723	2	0.828258	0.336216
582	510806	7.64275	3	1.55149	0.594958
583	515099	1.25219	2	0.668305	0.216379
584	515999	3.71071	2	1.37659	0.432634
585	516000	0.72511	1	0.27582	0.12025
586	516002	0.68056	1	0.257398	0.0991
587	516004	0.97916	1	0.4597	0.174529
588	516006	6.08924	3	1.54393	0.543543
589	520202	3.33883	2	1.20387	0.341177
590	520204	11.9406	4	2.19159	0.55826
591	520206	9.33663	4	1.93049	0.539406
592	520208	18.2081	5	2.61483	0.563798
593	520299	11.4596	4	2.08083	0.527659
594	520402	0.01625	1	0.070629	0.020542
595	520404	8.36178	3	1.69861	0.547182
596	520406	5.16846	3	1.4437	0.481353
597	520408	15.0748	4	2.32454	0.679932
598	520499	6.33758	3	1.343	0.36817
599	520602	4.08477	3	1.33199	0.301252
600	520604	8.67201	3	1.78567	0.487525
601	520606	5.0439	3	1.41148	0.383199
602	520608	15.1783	4	2.33841	0.518387
603	520699	7.33369	3	1.66958	0.432979
604	520802	7.34792	3	1.52181	0.531065
605	520804	7.48541	3	1.66357	0.536444
606	520806	16.4113	5	2.3565	0.550669
607	520899	6.92559	3	1.55704	0.452459
608	521002	9.04486	4	1.66197	0.489871
609	521004	7.61673	3	1.29676	0.449085
610	521006	16.0859	5	2.18814	0.551788
611	521099	4.40036	3	1.18947	0.41463
612	521202	12.6775	4	1.99395	0.560285
613	521204	12.6155	4	1.9692	0.56404
614	521206	18.7885	5	2.39857	0.599753
615	521299	11.6071	4	1.9424	0.557414
616	521402	3.79301	2	1.2104	0.366295
617	521404	5.4508	3	1.37916	0.447013
618	521406	3.60443	2	1.05195	0.37633
619	521408	10.9935	4	1.86767	0.568752
620	521499	6.34319	3	1.44155	0.439952
621	521602	10.9088	4	1.74908	0.545208
622	521604	4.60327	3	1.32203	0.457022
623	521606	18.9327	5	2.3263	0.577985
624	521699	11.0638	4	1.74995	0.515606
625	530499	0.08936	1	0.14898	0.004977
626	540210	2.55127	2	0.611998	0.193429
627	540212	2.3231	2	0.575638	0.19822
628	540214	3.0201	2	1.03128	0.324746
629	540220	3.81936	2	0.771418	0.358282
630	540222	2.58929	2	0.64819	0.198883
631	540224	7.95389	3	1.44238	0.495409
632	540226	3.40728	2	1.16189	0.375427
633	540299	2.95096	2	0.639558	0.202127
634	540410	0.01277	1	0.034639	0.00113
635	540420	0.00886	1	0.037012	0.005905
636	540422	0.02589	1	0.075665	0.018103
637	540424	1.8337	2	0.736301	0.250306
638	540426	1.66699	2	0.825782	0.137245
639	540499	0.08415	1	0.102958	0.030033
640	540610	4.32281	3	1.19433	0.351185
641	540620	2.85813	2	0.928677	0.267268
642	540622	2.35634	2	1.02022	0.262238
643	540624	2.16829	2	1.05565	0.312347
644	540626	6.95759	3	1.63024	0.425053
645	540640	2.77802	2	1.10732	0.325357
646	540699	3.09738	2	1.02289	0.306771
647	540810	4.63506	3	1.12416	0.370776
648	540820	3.30316	2	0.903582	0.296974
649	540822	3.00509	2	0.878455	0.279594
650	540824	3.36808	2	1.06589	0.301526
651	540826	8.29055	3	1.68753	0.471662
652	540899	3.012	2	0.901759	0.301123
653	541010	3.20586	2	0.859103	0.306219
654	541012	0.4944	1	0.195094
655	541020	6.20376	3	1.22004	0.396159
656	541022	4.58845	3	1.111	0.352484
657	541023	4.44742	3	1.25875	0.371496
658	541024	8.09299	3	1.56451	0.48642
659	541028	10.5037	4	1.89248	0.599403
660	541099	4.52464	3	1.12947	0.366743
661	541210	4.17455	3	1.14676	0.405334
662	541220	2.63423	2	0.778343	0.2801
663	541222	3.86573	2	0.928183	0.367016
664	541224	3.88835	2	1.11632	0.372918
665	541226	3.63443	2	1.16102	0.33468
666	541299	4.48091	3	1.19562	0.422023
667	541410	5.56162	3	1.21905	0.427405
668	541420	3.76393	2	0.949093	0.344418
669	541422	2.38508	2	0.770372	0.247053
670	541424	3.2285	2	1.02552	0.319287
671	541426	6.65892	3	1.51229	0.430239
672	541499	3.48974	2	0.947316	0.336348
673	541610	2.38926	2	0.801435	0.281995
674	541612	1.60533	2	0.727022	0.244387
675	541614	3.99892	2	1.12501	0.376778
676	541620	2.64818	2	0.814882	0.308098
677	541622	1.4564	2	0.656951	0.231211
678	541624	1.80289	2	0.793289	0.283786
679	541626	4.19404	3	1.23765	0.446322
680	541628	7.91597	3	1.67041	0.532899
681	541640	6.32489	3	1.48012	0.608601
682	541699	3.47852	2	1.03452	0.371134
683	541810	2.42697	2	0.853133	0.277016
684	541812	2.57001	2	0.855409	0.276354
685	541814	5.03796	3	1.32009	0.464745
686	541820	3.72163	2	1.03916	0.383179
687	541822	2.24511	2	0.767486	0.27377
688	541824	2.66377	2	0.970106	0.326274
689	541826	4.99183	3	1.41566	0.472896
690	541828	12.6843	4	2.08419	0.587438
691	541830	26.5316	6	3.03041	0.56144
692	541840	11.5774	4	2.29371	0.535759
693	541899	3.92675	2	1.05701	0.392714
694	542010	4.1918	3	1.15634	0.362726
695	542020	4.02329	3	1.09641	0.378882
696	542022	2.86068	2	0.851811	0.305104
697	542024	7.94037	3	1.58189	0.499247
698	542026	9.77545	4	1.85963	0.554758
699	542099	3.78047	2	1.04361	0.339375
700	542210	3.00189	2	0.828958	0.311939
701	542220	2.29192	2	0.736367	0.286626
702	542222	0.62268	1	0.384547	0.130121
703	542224	2.13402	2	0.860296	0.360358
704	542299	0.50238	1	0.368249	0.119412
705	542400	3.33399	2	0.85467	0.085211
706	542610	7.23586	3	1.0524	0.579257
707	542620	3.28903	2	1.01764	0.320203
708	542622	0.03575	1	0.104254
709	542624	1.74636	2	0.674356	0.148032
710	542699	1.84801	2	0.599537	0.153782
711	542810	4.42069	3	1.13214	0.420773
712	542812	2.54501	2	0.792503	0.3238
713	542814	5.72122	3	1.39202	0.467207
714	542820	6.56524	3	1.35923	0.492288
715	542822	4.9412	3	1.1496	0.458932
716	542824	6.81622	3	1.41205	0.507438
717	542826	11.6379	4	1.78622	0.532187
718	542828	11.72	4	1.93795	0.561845
719	542830	9.43811	4	1.68521	0.471386
720	542832	10.6452	4	1.83517	0.562991
721	542899	4.6217	3	1.21326	0.460352
722	543010	2.06127	2	0.615596	0.239159
723	543020	1.73859	2	0.554044	0.16671
724	543022	0.73589	1	0.307163	0.105556
725	543024	2.09679	2	0.781222	0.188423
726	543026	2.53564	2	0.893133	0.25642
727	543099	0.01464	1	0.034218	0.006124
728	543210	1.91829	2	0.510236	0.207838
729	543220	1.59979	2	0.448995	0.158363
730	543222	1.18514	2	0.403859	0.118898
731	543224	1.91068	2	0.676079	0.213795
732	543226	4.62918	3	1.15434	0.308774
733	543299	1.5576	2	0.500631	0.181627
734	543400	2.15728	2	0.720757	0.153911
735	543402	0.1683	1	0.277924
736	543610	2.9853	2	0.945362	0.305251
737	543620	2.48371	2	0.773863	0.254857
738	543622	0.00874	1	0.037884	0.004617
739	543624	2.42587	2	0.922839	0.253339
740	543625	2.65933	2	1.00366	0.295872
741	543626	5.90118	3	1.38203	0.407621
742	543699	0.96488	1	0.531523	0.125856
743	543800	5.101	3	1.3735	0.427867
744	544010	2.51798	2	0.660818	0.239325
745	544020	1.19018	2	0.496629	0.132714
746	544022	1.27235	2	0.46892	0.123477
747	544024	2.78684	2	0.796812	0.245147
748	544099	0.69196	1	0.303946	0.095031
749	544210	1.89574	2	0.770508	0.256179
750	544212	2.05574	2	0.814402	0.254714
751	544214	2.86627	2	0.996025	0.356662
752	544220	3.65689	2	1.03282	0.38143
753	544222	2.43894	2	0.831764	0.284418
754	544224	1.94533	2	0.847936	0.284333
755	544226	2.44464	2	0.989575	0.34759
756	544228	6.38309	3	1.6161	0.525776
757	544240	4.62704	3	1.33948	0.406871
758	544299	2.98744	2	0.939062	0.355204
759	544410	3.39492	2	0.938889	0.317315
760	544420	4.91467	3	1.13217	0.428404
761	544422	3.15664	2	0.83095	0.336598
762	544424	4.46423	3	1.26504	0.412521
763	544426	13.6962	4	2.16535	0.533759
764	544499	3.76464	2	0.969041	0.371568
765	544610	2.16735	2	0.542618	0.200357
766	544620	0.72556	1	0.320639	0.081259
767	544622	0.03204	1	0.062229	0.012148
768	544624	1.34364	2	0.627872	0.214985
769	544699	0.9651	1	0.274718	0.14108
770	544810	1.22246	2	0.670391	0.160253
771	544820	0.80948	1	0.599146	0.138837
772	544822	1.66698	2	0.862748	0.258094
773	544824	2.22516	2	0.983353	0.103691
774	544826	4.76696	3	1.33333	0.371876
775	544899	2.01546	2	0.821454	0.25489
776	545010	0.55567	1	0.424804	0.109335
777	545020	1.64826	2	0.829212	0.227763
778	545022	0.6668	1	0.488611	0.176198
779	545024	1.36291	2	0.830044	0.171793
780	545026	4.0291	3	1.17609	0.338048
781	545028	1.90418	2	0.975351	0.232355
782	545099	2.75337	2	0.952836	0.299166
783	545210	2.44493	2	0.732582	0.13434
784	545220	3.01495	2	0.938598	0.338359
785	545222	0.09617	1	0.168729
786	545230	4.25641	3	1.13694	0.327649
787	545234	0.17874	1	0.314773
788	545236	0.17873	1	0.541188
789	545240	8.06733	3	1.56874	0.500339
790	545246	0.05953	1	0.179781
791	545299	2.03742	2	0.431721	0.123027
792	545410	0.02693	1	0.054538	0.007287
793	545420	0.97522	1	0.271809	0.105076
794	545422	0.42154	1	0.220947	0.072374
795	545424	1.14606	2	0.614522	0.245622
796	545426	4.84041	3	1.06786	0.348675
797	545499	0.06118	1	0.090288	0.011992
798	545610	1.72283	2	0.415183	0.175913
799	545620	0.0057	1	0.016392	0.002471
800	545622	0.00922	1	0.023499	0.003631
801	545624	0.02104	1	0.061705	0.01533
802	545626	0.06732	1	0.157407	0.041298
803	545699	0.2472	1	0.174739	0.034979
804	615099	1.69971	2	0.800401	0.276571
805	615999	12.0598	4	2.76329	0.150883
806	616099	1.42439	2	0.755242	0.23026
807	616999	0.05952	1	0.154072
808	617099	0.91594	1	0.389232	0.111811
809	617999	18.0897	5	2.61252	1.2139
810	630202	0.00842	1	0.037955	0.006047
811	630204	0.13463	1	0.249863	0.022362
812	630206	0.0748	1	0.15233	0.020186
813	630208	0.08414	1	0.234756	0.029417
814	630210	1.01872	2	0.617004	0.253674
815	630212	0.50592	1	0.446093	0.158914
816	630214	1.74637	2	0.738447	0.200903
817	630216	0.03574	1	0.10174
818	630220	1.39152	2	0.819468	0.419645
819	630222	1.90417	2	0.897939	0.143615
820	630224	2.78304	2	1.02791	0.352397
821	630226	4.5224	3	1.57106	0.387165
822	630260	0.69384	1	0.489089	0.134063
823	630262	0.02978	1	0.110559	0.017995
824	630264	3.28901	2	1.06206	0.431558
825	630266	2.58424	2	1.15887	0.294033
826	630299	0.21296	1	0.304691	0.080603
827	630402	0.07479	1	0.182956	0.018437
828	630406	0.02977	1	0.10067	0.013925
829	630408	0.05951	1	0.177588
830	630410	0.02976	1	0.112473	0.012147
831	630412	0.03573	1	0.117136	0.016701
832	630414	0.08935	1	0.317394	0.039583
833	630499	4.07486	3	1.00727	0.254546
834	630600	3.75123	2	1.13388	0.269602
835	630602	0.0612	1	0.165407	0.029103
836	630604	0.08416	1	0.222001	0.038587
837	630606	1.55761	2	0.892343	0.133668
838	630608	0.16829	1	0.319289	0.000643
839	630610	0.03542	1	0.12065	0.008025
840	630612	0.04467	1	0.143078	0.011248
841	630614	0.13462	1	0.301688
842	630620	4.58423	3	1.40702	0.342289
843	630622	0.33659	1	0.371203
844	630624	0.01496	1	0.068355	0.007121
845	630628	0.01987	1	0.086939	0.004145
846	630630	7.23583	3	1.70066	0.40572
847	630632	0.13461	1	0.335883	0.046862
848	630634	0.0374	1	0.13641	0.009521
849	630636	0.49439	1	0.513059
850	630638	0.1122	1	0.292313	0.022257
851	630660	0.0153	1	0.059801	0.003781
852	630662	0.33658	1	0.345279
853	630664	0.02975	1	0.102037
854	630666	0.03572	1	0.143803	0.029052
855	630668	0.08934	1	0.207122	0.008883
856	630699	1.2101	2	0.720714	0.11101
857	640200	3.26515	2	1.1992	0.362524
858	640201	0.472	1	0.47583	0.153097
859	640202	1.42819	2	0.871094	0.255704
860	640204	4.06071	3	1.41674	0.396037
861	640206	2.38818	2	1.11468	0.277377
862	640208	2.70039	2	1.15555	0.314691
863	640210	1.24298	2	0.988081	0.206748
864	640212	1.90441	2	1.11536	0.234753
865	640214	4.02328	3	1.45121	0.376009
866	640216	1.81309	2	1.11025	0.251168
867	640218	3.28286	2	1.2675	0.349378
868	640220	8.34153	3	1.77037	0.486567
869	640221	5.17811	3	1.5995	0.375191
870	640222	3.17815	2	1.41061	0.293774
871	640224	6.46775	3	1.70769	0.476205
872	640226	8.616	3	1.88179	0.511047
873	640228	4.39397	3	1.57943	0.466836
874	640229	10.1539	4	2.24139	0.528995
875	640230	18.7386	5	2.66919	0.581308
876	640232	15.3968	4	2.63052	0.564394
877	640234	15.7003	4	2.72591	0.433056
878	640236	17.5142	5	2.91938	0.488911
879	640240	11.3061	4	2.30868	0.523739
880	640242	0.03364	1	0.143545	0.022635
881	640244	3.66739	2	1.10634	0.604352
882	640246	8.77827	3	1.9614	0.53881
883	640248	0.01786	1	0.105518	0.016152
884	640250	8.85081	3	1.791	0.515741
885	640260	4.55333	3	1.67119	0.491873
886	640261	10.3605	4	2.12954	0.520957
887	640262	10.3723	4	2.17184	0.541021
888	640264	6.03742	3	1.70577	0.452323
889	640266	13.2115	4	2.22737	0.586671
890	640268	4.29915	3	1.54686	0.440366
891	640269	15.8285	4	2.9968	0.30269
892	640270	9.16847	4	2.31582	0.873918
893	640272	17.4882	5	2.87434	0.418819
894	640274	9.86712	4	2.60866	0.21784
895	640276	23.0523	5	3.04128	0.760482
896	640278	0.15217	1	0.173365	0.037219
897	640284	1.65831	2	0.619147	0.206392
898	640400	2.66471	2	1.0878	0.338515
899	640401	0.01819	1	0.077328	0.012999
900	640402	0.01224	1	0.058417	0.010782
901	640404	2.28855	2	1.09186	0.283585
902	640406	5.42691	3	1.49946	0.437735
903	640408	3.67392	2	1.17018	0.319736
904	640410	1.32967	2	0.908394	0.243513
905	640412	0.02404	1	0.106504	0.021392
906	640414	1.93411	2	1.06005	0.267269
907	640416	2.78303	2	1.09329	0.252612
908	640418	0.89943	1	0.723705	0.172008
909	640420	2.48772	2	1.22679	0.29248
910	640422	0.00991	1	0.063209	0.005549
911	640424	3.93483	2	1.40354	0.381334
912	640426	4.54303	3	1.49151	0.407205
913	640428	1.47272	2	1.00639	0.250506
914	640440	5.48174	3	1.86822	0.52238
915	640442	0.04488	1	0.220002	0.017285
916	640444	0.06731	1	0.173688	0.046634
917	640446	4.22918	3	1.58855	0.48394
918	640448	0.17872	1	0.582287
919	640450	4.19356	3	1.47562	0.42905
920	640460	3.89403	2	1.39678	0.368763
921	640462	0.01624	1	0.08476	0.003171
922	640464	1.9404	2	1.13289	0.268294
923	640466	4.82393	3	1.53839	0.37437
924	640468	2.67618	2	1.19715	0.340134
925	640478	0.06589	1	0.107931	0.016463
926	640484	0.96483	1	0.404401	0.116878
927	640600	1.2306	2	0.803161	0.198415
928	640601	0.02103	1	0.08667	0.009919
929	640602	1.04782	2	0.733857	0.159846
930	640604	1.2165	2	0.844751	0.170569
931	640606	0.04208	1	0.137613	0.015083
932	640608	0.9222	1	0.635874	0.145882
933	640610	0.03543	1	0.124558	0.013401
934	640612	0.06119	1	0.180973	0.027385
935	640614	0.4956	1	0.542687	0.087109
936	640616	0.08933	1	0.285175	0.001686
937	640618	1.51777	2	0.91008	0.219836
938	640620	1.26461	2	0.946258	0.188701
939	640622	0.03571	1	0.133399	0.025863
940	640624	1.79596	2	1.0847	0.219954
941	640626	0.17871	1	0.334363
942	640628	1.04783	2	0.876967	0.20626
943	640640	9.91207	4	2.00592	0.5502
944	640642	10.337	4	1.88356	0.448268
945	640644	0.1787	1	0.401522
946	640646	2.72582	2	1.08612	0.170553
947	640650	5.23912	3	1.69109	0.485478
948	640660	12.0598	4	1.8454	0.486373
949	640662	0.04466	1	0.210052	0.036329
950	640664	4.42418	3	1.44945	0.331289
951	640666	0.0595	1	0.21705
952	640668	4.01994	3	1.35004	0.445809
953	640678	0.02746	1	0.059793	0.007503
954	640684	0.19101	1	0.20832	0.037748
955	650200	0.53902	1	0.480201	0.127996
956	650202	0.51669	1	0.498062	0.116232
957	650203	1.80081	2	0.977159	0.245147
958	650204	2.40306	2	0.973406	0.291396
959	650206	5.71417	3	1.70643	0.462652
960	650208	9.21423	4	1.97998	0.470782
961	650209	1.82113	2	0.906958	0.219093
962	650210	1.51006	2	0.793579	0.207366
963	650212	0.52412	1	0.563007	0.134676
964	650216	2.37655	2	1.02658	0.267318
965	650218	2.12056	2	0.986809	0.252493
966	650220	2.39085	2	1.02101	0.260756
967	650222	1.45448	2	0.919245	0.209516
968	650224	1.93796	2	1.06285	0.253327
969	650226	2.17363	2	1.08536	0.269725
970	650228	3.5617	2	1.40865	0.285695
971	650230	2.58501	2	1.05465	0.271205
972	650232	1.4798	2	0.903186	0.233248
973	650234	2.05814	2	1.05728	0.291728
974	650299	1.63193	2	0.823284	0.212217
975	650400	0.35955	1	0.392523	0.098515
976	650402	0.02494	1	0.089247	0.009189
977	650403	0.0306	1	0.09194	0.044741
978	650404	3.41471	2	1.09002	0.303511
979	650409	2.1927	2	0.947531	0.274868
980	650410	0.00715	1	0.036245	0.005023
981	650412	0.00526	1	0.0309	0.000785
982	650416	1.84632	2	0.909463	0.232193
983	650418	1.76492	2	0.861213	0.209411
984	650420	2.16407	2	0.949175	0.230918
985	650422	1.7717	2	0.981583	0.211034
986	650424	2.2368	2	1.0857	0.246424
987	650426	1.77188	2	0.997832	0.214178
988	650430	1.79768	2	0.91241	0.224456
989	650432	1.07389	2	0.779532	0.187536
990	650434	1.31098	2	0.93629	0.214669
991	650484	0.00373	1	0.013293	0.001232
992	650499	2.96351	2	1.14057	0.351482
993	650600	0.16085	1	0.265133	0.055419
994	650602	0.00976	1	0.044306	0.0036
995	650603	1.65575	2	0.900505	0.224314
996	650604	1.86938	2	0.847343	0.205905
997	650609	2.59602	2	0.871422	0.193871
998	650610	0.00893	1	0.040098	0.003566
999	650612	8.03987	3	1.50985	0.388343
1000	650616	1.39745	2	0.824593	0.20055
1001	650618	1.7986	2	0.87436	0.192885
1002	650620	1.78344	2	0.858831	0.205528
1003	650622	1.57122	2	0.913033	0.188706
1004	650624	0.82403	1	0.618979	0.131134
1005	650626	1.14838	2	0.845502	0.176122
1006	650630	1.25436	2	0.822795	0.185009
1007	650632	0.9031	1	0.623877	0.14282
1008	650634	0.71423	1	0.639622	0.13456
1009	650699	1.81573	2	0.763036	0.22037
1010	710099	0.33115	1	0.27625	0.078238
1011	710202	0.8495	1	0.406518	0.117225
1012	710402	1.33225	2	0.630823	0.183662
1013	710600	1.16321	2	0.544995	0.186287
1014	710602	0.92271	1	0.400142	0.143627
1015	710604	0.65284	1	0.458426	0.14081
1016	710606	1.61957	2	0.857558	0.352482
1017	710800	1.3347	2	0.600399	0.185623
1018	710802	1.09706	2	0.599704	0.174897
1019	710804	1.28976	2	0.741731	0.205994
1020	710806	0.03203	1	0.125184	0.013489
1021	711000	2.25334	2	1.10043	0.363861
1022	713000	0.33654	1	0.424513	0.089259
1023	714002	1.13726	2	0.772286	0.186811
1024	714004	0.00356	1	0.018866	0.002291
1025	714006	1.50895	2	0.949669	0.219663
1026	715000	1.16947	2	0.716965	0.212804
1027	715099	0.80399	1	0.369483	0.109787
1028	715999	9.04481	4	2.73006	0.068254
1029	716000	1.12473	2	0.490143	0.178231
1030	716002	0.59511	1	0.306546	0.097561
1031	716004	0.46838	1	0.414717	0.11426
1032	716006	4.19813	3	1.41667	0.540002
1033	720202	2.29211	2	0.990364	0.278062
1034	720204	0.63231	1	0.478262	0.159709
1035	720206	0.02102	1	0.077475	0.010227
1036	720208	3.93369	2	1.31255	0.480309
1037	720299	2.29022	2	0.932151	0.272578
1038	720402	1.52808	2	0.928167	0.325138
1039	720404	0.03541	1	0.102068	0.029457
1040	720406	5.29455	3	1.67319	0.535259
1041	720499	5.00732	3	1.31576	0.538256
1042	720602	0.97782	1	0.612128	0.160459
1043	720604	1.03652	2	0.654495	0.214639
1044	720606	0.29339	1	0.31771	0.070012
1045	720608	1.31974	2	0.842319	0.283319
1046	720699	0.27995	1	0.361466	0.079394
1047	720802	1.82134	2	0.542345	0.300868
1048	720804	1.76484	2	0.494559	0.210969
1049	720806	1.42365	2	0.853873	0.320897
1050	720899	0.02588	1	0.05857	0.012759
1051	721002	0.00666	1	0.019881	0.002217
1052	721004	0.18103	1	0.173946	0.04712
1053	721006	0.20191	1	0.186687	0.052635
1054	721008	0.55156	1	0.481436	0.153935
1055	721099	0.71183	1	0.33224	0.102366
1056	721202	0.225	1	0.196286	0.051807
1057	721204	0.29576	1	0.227129	0.069926
1058	721206	1.09272	2	0.74992	0.270592
1059	721299	0.00623	1	0.018481	0.002263
1060	730202	0.00319	1	0.011201	0.00101
1061	730204	0.07534	1	0.111701	0.020802
1062	730299	0.00208	1	0.007829	0.000754
1063	730410	0.27236	1	0.245437	0.051683
1064	730420	0.17732	1	0.172493	0.042102
1065	730430	0.17558	1	0.25552	0.059963
1066	730440	0.3289	1	0.342926	0.093921
1067	730450	0.27259	1	0.322456	0.073856
1068	730499	0.14426	1	0.164972	0.03723
1069	740200	0.22153	1	0.195532	0.053441
1070	740210	0.10534	1	0.134656	0.028727
1071	740220	0.2972	1	0.221462	0.063476
1072	740400	0.24246	1	0.308015	0.080629
1073	740402	0.3028	1	0.26379	0.064982
1074	740600	0.31063	1	0.381579	0.089927
1075	750210	0.00892	1	0.028585	0.00341
1076	750220	0.09501	1	0.141456	0.022049
1077	750230	0.30387	1	0.381029	0.07677
1078	750240	0.06117	1	0.156632	0.013734
1079	750299	0.70051	1	0.357086	0.100313
1080	750402	0.16262	1	0.17831	0.043771
1081	750404	0.64087	1	0.35128	0.115624
1082	750499	0.4656	1	0.297116	0.094362
1083	750610	0.00961	1	0.029734	0.004606
1084	750620	0.48798	1	0.307047	0.067265
1085	750630	0.52049	1	0.319612	0.078096
1086	750640	1.35367	2	0.754201	0.195256
1087	750642	1.9302	2	0.894886	0.245995
1088	750644	0.08413	1	0.182782	0.089636
1089	750646	0.08932	1	0.209586
1090	750650	0.01276	1	0.061945	0.003366
1091	750699	0.74853	1	0.350811	0.09386
1092	750800	0.42213	1	0.301542	0.082088
1093	751010	0.91209	1	0.43371	0.107614
1094	751020	0.0395	1	0.081883	0.012287
1095	751030	0.8106	1	0.615302	0.150435
1096	751040	0.02244	1	0.085121	0.009837
1097	751050	0.01785	1	0.074856	0.030517
1098	751099	0.18929	1	0.209743	0.046739
1099	751210	0.04465	1	0.092272
1100	751220	0.03366	1	0.072062	0.006795
1101	751230	1.64994	2	0.729743	0.264708
1102	751240	0.04464	1	0.112021	0.022672
1103	751299	2.58423	2	0.627563	0.067648
1104	751410	0.73296	1	0.391742	0.120066
1105	751420	0.14844	1	0.18229	0.037672
1106	751430	0.45621	1	0.436882	0.091105
1107	751440	0.69322	1	0.478335	0.171201
1108	751450	3.05613	2	1.01934	0.369922
1109	751499	0.65157	1	0.344807	0.099048
1110	751600	1.06012	2	0.785451	0.152016
1111	751800	2.28397	2	0.951672	0.31461
1112	751900	2.51631	2	0.965264	0.371008
1113	752000	0.15409	1	0.241372	0.064502
1114	752002	0.63339	1	0.511777	0.129184
1115	752004	0.01682	1	0.063866	0.00851
1116	752200	1.82106	2	0.889589	0.223393
1117	752400	0.00215	1	0.00791	0.00086
1118	752402	0.11857	1	0.229181	0.044211
1119	752404	0.37838	1	0.281356	0.078926
1120	752406	0.00164	1	0.009734	0.000982
1121	752500	0.98448	1	0.594291	0.168611
1122	752600	0.89806	1	0.598572	0.163034
1123	752602	1.02962	2	0.781264	0.200721
1124	752604	1.06711	2	0.845636	0.201928
1125	752606	0.76536	1	0.612152	0.130419
1126	752800	0.57398	1	0.505824	0.120775
1127	752802	0.57522	1	0.513399	0.120214
1128	752804	0.70178	1	0.609447	0.137473
1129	752806	0.76687	1	0.620766	0.104531
1130	753000	2.04665	2	0.950904	0.214967
1131	753200	0.71189	1	0.537814	0.130814
1132	753202	0.7072	1	0.542698	0.133055
1133	753204	0.78937	1	0.619017	0.145335
1134	753206	2.17992	2	0.980688	0.236571
1135	810099	0.91492	1	0.428757	0.117419
1136	810202	0.88544	1	0.431106	0.115574
1137	810402	1.29782	2	0.646033	0.167297
1138	810600	1.12574	2	0.554345	0.15409
1139	810602	0.88473	1	0.4063	0.117905
1140	810604	1.13086	2	0.736858	0.190243
1141	810606	2.35574	2	1.14122	0.347842
1142	810800	0.84084	1	0.393146	0.119959
1143	810802	0.51044	1	0.32997	0.081105
1144	810804	0.42709	1	0.43579	0.094822
1145	810806	2.51219	2	1.25258	0.380216
1146	811000	5.67262	3	1.80856	0.577921
1147	811002	2.33905	2	1.16044	0.363213
1148	811004	2.78198	2	1.41534	0.429559
1149	813000	1.32665	2	0.785295	0.214506
1150	813002	0.46688	1	0.436259	0.114406
1151	813004	1.74057	2	1.03959	0.318927
1152	814002	0.01531	1	0.058191	0.00721
1153	814004	1.90581	2	0.920685	0.226046
1154	814006	1.55516	2	0.980584	0.228491
1155	815000	1.03526	2	0.734598	0.163844
1156	815099	0.27409	1	0.257094	0.049769
1157	815999	10.337	4	2.59978	0.585675
1158	816000	1.0206	2	0.535794	0.124466
1159	816002	0.49658	1	0.32561	0.068866
1160	816004	0.65751	1	0.521101	0.111466
1161	816006	3.56458	2	1.34981	0.418998
1162	820202	1.21422	2	0.913507	0.248404
1163	820204	3.85636	2	1.3416	0.354198
1164	820206	1.55675	2	0.969005	0.254085
1165	820208	6.03122	3	1.71098	0.494974
1166	820299	2.75087	2	1.19077	0.338718
1167	820402	3.91574	2	1.2291	0.363987
1168	820404	1.83813	2	0.965664	0.285328
1169	820406	6.61538	3	1.70311	0.51924
1170	820499	1.77872	2	0.967309	0.253355
1171	820602	1.37458	2	0.874233	0.183367
1172	820604	1.51262	2	0.831272	0.137167
1173	820606	0.00863	1	0.039994	0.003612
1174	820608	1.28017	2	0.931412	0.209142
1175	820699	1.59437	2	0.876303	0.19534
1176	820802	1.82133	2	0.931144	0.168285
1177	820804	0.02692	1	0.097106	0.012032
1178	820806	1.59115	2	0.999253	0.253098
1179	820899	2.16734	2	0.985078	0.26411
1180	821002	0.57303	1	0.334577	0.082124
1181	821004	2.23141	2	0.659954	0.170793
1182	821006	0.3189	1	0.273248	0.052337
1183	821008	1.10738	2	0.858454	0.195613
1184	821099	1.30672	2	0.573005	0.146336
1185	821202	1.18513	2	0.524054	0.130234
1186	821204	0.01104	1	0.03183	0.003184
1187	821206	1.72754	2	0.95414	0.263976
1188	821299	0.00687	1	0.021842	0.002691
1189	830202	0.02551	1	0.057953	0.001301
1190	830204	0.01375	1	0.034911	0.008553
1191	830299	0.02974	1	0.065239	0.008042
1192	830402	0.00607	1	0.02977	0.002858
1193	830404	0.0105	1	0.058516
1194	830406	0.04463	1	0.174289	0.025046
1195	830408	0.05611	1	0.162159	0.0246
1196	830499	0.3938	1	0.441668	0.075075
1197	830602	0.00389	1	0.021061	0.001656
1198	830604	0.00134	1	0.008578	0.000726
1199	830606	1.42849	2	0.826162	0.264725
1200	830608	0.01784	1	0.071107	0.00529
1201	830610	0.01103	1	0.046533	0.005383
1202	830699	0.36104	1	0.411552	0.083963
1203	840200	0.1427	1	0.254472	0.06066
1204	840202	0.01069	1	0.044616	0.006762
1205	840204	0.00821	1	0.036757	0.004909
1206	840402	0.17101	1	0.304633	0.057304
1207	840404	0.33398	1	0.403589	0.074568
1208	840406	0.00157	1	0.011532	0.001436
1209	840600	0.9006	1	0.571807	0.146685
1210	840602	0.72131	1	0.398315	0.102495
1211	840802	0.22313	1	0.328979	0.073867
1212	840804	0.96489	1	0.554913	0.155712
1213	841002	0.2793	1	0.378315	0.076865
1214	841004	0.78071	1	0.584684	0.128816
1215	850202	0.84195	1	0.419882	0.106814
1216	850206	0.12862	1	0.175334	0.029586
1217	850210	0.53177	1	0.522035	0.099594
1218	850214	0.29495	1	0.420057	0.069995
1219	850218	0.56961	1	0.519758	0.102814
1220	850222	0.61123	1	0.498764	0.105865
1221	850299	0.63581	1	0.378153	0.0963
1222	850400	0.01294	1	0.034986	0.004772
1223	850402	0.92065	1	0.414905	0.094731
1224	850404	0.00318	1	0.011476	0.001203
1225	850602	1.02861	2	0.610432	0.155362
1226	850606	0.29481	1	0.284085	0.06346
1227	850610	0.96842	1	0.600052	0.138306
1228	850614	1.4909	2	0.813727	0.181209
1229	850618	1.27379	2	0.791411	0.120934
1230	850622	0.03363	1	0.104785	0.019216
1231	850699	1.15906	2	0.566988	0.151614
1232	850802	0.68516	1	0.401093	0.104468
1233	850806	1.03401	2	0.748233	0.173964
1234	850810	0.72689	1	0.530257	0.111456
1235	850814	0.22251	1	0.346686	0.06491
1236	850818	1.04039	2	0.706641	0.169032
1237	850822	0.15067	1	0.293154	0.040747
1238	850826	0.38075	1	0.441649	0.088448
1239	850899	0.66289	1	0.368063	0.089323
1240	851002	0.0132	1	0.034719	0.005553
1241	851006	0.2276	1	0.223798	0.052395
1242	851010	0.70527	1	0.379497	0.088346
1243	851014	2.89436	2	0.7027	0.174822
1244	851099	0.34598	1	0.266083	0.062938
1245	851202	0.00962	1	0.02916	0.00321
1246	851203	0.23195	1	0.249573	0.042031
1247	851204	0.13957	1	0.182094	0.025022
1248	851206	0.00934	1	0.027615	0.001716
1249	851299	0.01053	1	0.03227	0.00241
1250	851400	0.51608	1	0.508068	0.07263
1251	851602	0.00577	1	0.018819	0.003214
1252	851604	0.17869	1	0.224709
1253	851605	1.05112	2	0.778764	0.17252
1254	851606	0.89704	1	0.60013	0.136151
1255	851608	0.48094	1	0.507691	0.102955
1256	851610	0.69652	1	0.565588	0.108932
1257	851612	0.39905	1	0.483609	0.08592
1258	851614	0.73182	1	0.679092	0.129276
1259	851699	0.02926	1	0.066361	0.009276
1260	851800	2.0348	2	1.13135	0.296117
1261	851801	2.42566	2	1.18763	0.30717
1262	851804	1.19384	2	0.955944	0.203059
1263	851808	1.44641	2	1.11244	0.206851
1264	851810	2.06582	2	1.29727	0.188208
1265	851812	1.8768	2	1.25852	0.191074
1266	851814	1.24695	2	0.874739	0.220543
1267	851818	1.67158	2	1.1168	0.222168
1268	851822	1.44901	2	1.0828	0.202748
1269	852000	0.77028	1	0.566009	0.111622
1270	852002	2.01141	2	1.03155	0.308161
1271	852200	0.49446	1	0.488178	0.095733
1272	852400	0.95059	1	0.669979	0.137182
1273	852600	1.82968	2	0.99417	0.222271
1274	852602	1.81474	2	0.958622	0.213451
1275	852604	2.10116	2	1.11896	0.243796
1276	852606	3.1281	2	1.29837	0.330957
1277	852608	2.4157	2	1.25793	0.282487
1278	852610	11.4338	4	2.28941	0.492639
1279	852800	2.56888	2	1.20039	0.28304
1280	853000	2.00222	2	1.1484	0.256353
1281	853200	0.59101	1	0.51527	0.086518
1282	853402	0.42069	1	0.321266	0.085994
1283	853404	0.93151	1	0.610303	0.141821
1284	853405	1.44337	2	0.959105	0.205193
1285	853406	0.72729	1	0.592412	0.113427
1286	853408	1.16195	2	0.910814	0.159611
1287	853410	1.93018	2	0.867892	0.117161
1288	853412	0.73688	1	0.571507	0.118543
1289	853414	0.49561	1	0.496464	0.09755
1290	853416	0.21747	1	0.352295	0.054809
1291	853418	0.28238	1	0.451825	0.081299
1292	853420	0.52376	1	0.465443	0.116176
1293	853422	1.00812	2	0.810637	0.173454
1294	853499	0.01726	1	0.046984	0.005383
1295	853602	0.37422	1	0.284627	0.077091
1296	853604	0.16801	1	0.253365	0.056043
1297	853606	0.00935	1	0.038096	0.005334
1298	853699	0.02925	1	0.058513	0.0063
1299	910200	1.02333	2	0.578095	0.147326
1300	910400	1.36734	2	0.666083	0.184568
1301	910600	0.6334	1	0.370865	0.114298
1302	910800	1.09408	2	0.810289	0.204792
1303	912000	0.90544	1	0.452522	0.140005
1304	912002	0.7087	1	0.405809	0.108815
1305	912003	3.31152	2	0.762881	0.231979
1306	912006	1.11956	2	0.592043	0.170078
1307	912007	1.6663	2	0.627667	0.131331
1308	912008	1.74773	2	0.9616	0.276339
1309	912012	1.06985	2	0.842005	0.225642
1310	912014	9.10667	4	1.60648	0.419976
1311	912016	9.32579	4	2.09496	0.595881
1312	912018	2.78088	2	1.38307	0.401849
1313	912020	7.33477	3	2.11484	0.665631
1314	912022	1.35829	2	1.27958	0.39046
1315	912024	6.34376	3	1.84588	0.498507
1316	912026	18.0897	5	2.66596
1317	912028	2.78302	2	1.23281	0.106378
1318	912030	7.14956	3	2.15296	0.610282
1319	912032	31.011	6	3.66045	0.656892
1320	914000	1.21548	2	0.589921	0.122533
1321	916000	1.13549	2	0.545666	0.182081
1322	919200	9.0448	4	1.74746	0.669181
1323	919201	5.16845	3	1.45219	0.51747
1324	919202	2.14274	2	1.28518	0.396656
1325	919204	7.23582	3	2.18548	0.565683
1326	919206	0.02973	1	0.172209	0.024807
1327	919208	18.0897	5	3.68669
1328	919400	0.01275	1	0.054563	0.002617
1329	919402	0.17868	1	0.453431
AIS = Abbreviated Injury Scale, SD = Standard deviation, SDC = Supplemental Digital Content, TMR = Trauma mortality rate, TRN = TMR round numbeer, WADP = Weighted average death probability.
